# Supplementary material for: Wind loss model for the thick canopies of orchard trees based on accurate variable spraying
Source: Front Plant Sci. 2022 Sep 23;13:1010540. doi: 10.3389/fpls.2022.1010540 (PMC9539822; doi:10.3389/fpls.2022.1010540)
Supplement: Supplementary file 1 [file Data_Sheet_1.ZIP]

Archive with 3 entries (3 files):
- data/spray fan speed 1501.xlsx
- data/spray fan speed1381.xlsx
- data/spray fan speed1676.xlsx
