# Supplementary material for: Wind loss model for the thick canopies of orchard trees based on accurate variable spraying
Source: Front Plant Sci. 2022 Sep 23;13:1010540. doi: 10.3389/fpls.2022.1010540 (PMC9539822; doi:10.3389/fpls.2022.1010540)
Supplement: Supplementary file 1 [file Data_Sheet_1.ZIP › data/spray fan speed1676.xlsx]

## Sheet: Sheet1
4.87	0.09	0.111499
4.023	0.155	0.109371
3.42	0.265	0.321637
4.643	0.21	0.185225
4.56	0.7	0.657895
3.523	0.81	0.659381
3.12	1.09	0.737179
2.427	0.94	0.435517
7.74	0.765	0.352713
6.63	1.08	0.731523
2.73	1.185	0.731502
3.29	1.565	0.866261
2.193	1.86	0.776562
1.003	1.61	0.717846
7.727	1.305	0.625599
6	1.175	0.832167
6.98	1.685	0.746848
4.34	1.785	0.867972
2.007	1.18	0.566517
1.187	1.38	0.561921
6.633	0.23	0.36228
7.027	1.25	0.765618
2.44	1.46	0.703689
10.01	1.73	0.924376
4.28	1.8	0.849766
2.19	1.59	0.826484
2.543	1.61	0.756193
5.917	0.115	0.14771
4.02	0.595	0.256965
7	1.225	0.681429
5.537	1.595	0.874842
13.03	1.61	0.934229
4.857	2	0.843525
5.207	1.56	0.875168
1.603	1.69	0.515284
7.027	0.3	0.727764
6.73	0.375	0.18425
5.747	0.885	0.322603
5.453	1.13	0.690629
3.443	1.73	0.880046
2.92	1.87	0.880137
2.003	1.29	0.928607
2.433	1.38	0.849157
6.08	0.275	0.139803
4.423	0.45	0.55234
5.6	0.375	0.476786
3.78	1.75	0.373016
4.657	1.985	0.770238
3.49	2	0.830946
2.3	1.34	0.821739
0.82	1.33	0.654878
5.19	0.09	0.491329
3.247	0.71	0.716662
3.51	1.22	0.333333
3.59	1.875	0.798607
2.82	1.87	0.58156
3.09	1.21	0.520065
2.96	0.975	0.760135
2.71	0.18	0.489668
3.72	0.495	0.682796
4.083	0.395	0.35758
3.903	0.775	0.736869
5.367	1.335	0.765232
2.82	1.355	0.415957
3.26	1.32	0.754601
3.75	0.545	0.464
4.71	1.06	0.869851
5.41	1.17	0.781331
3.733	1.1	0.619609
3.547	0.635	0.658021
4.11	0.63	0.214112
4.24	0.945	0.761792
4.34	1.09	0.875576
3.847	0.745	0.59007
4.673	0.36	0.320993
4.447	0.83	0.439397
2.59	0.79	0.563707
